# Supplementary material for: Synthesis and Characterization of Crosslinked Castor Oil-Based Polyurethane Nanocomposites Based on Novel Silane-Modified Isocyanate and Their Potential Application in Heat Insulating Coating
Source: Polymers (Basel). 2022 May 4;14(9):1880. doi: 10.3390/polym14091880 (PMC9105965; doi:10.3390/polym14091880)
Supplement: Supplementary file 1 [file polymers-14-01880-s001.zip]

Archive with 1 entries (1 files):
- polymers-1680324-supplementary.pdf
